# Supplementary material for: Efficacy of Preoperative Oral Clonidine in Spine Surgery: A Systematic Review and Meta-Analysis of Randomized Controlled Trials
Source: J Clin Med. 2026 Jul 6;15(13):5270. doi: 10.3390/jcm15135270 (PMC13363613; doi:10.3390/jcm15135270)
Supplement: Supplementary file 1 [file jcm-15-05270-s001.zip]

Archive with 1 entries (1 files):
- jcm-4366530-supplementary.pdf
